# Supplementary material for: Evaluation of pulmonary dysfunctions and acid–base imbalances induced by Chlamydia psittaci in a bovine model of respiratory infection
Source: Multidiscip Respir Med. 2014 Feb 11;9(1):10. doi: 10.1186/2049-6958-9-10 (PMC4021058; doi:10.1186/2049-6958-9-10)
Supplement: Additional file 1 — Results of blood-gas analysis, bicarbonate concentrations, base excess, anion gap, and strong ion gap. http://respiratory-research.com/imedia/1164744271062177/supp1.xlsx. [file 2049-6958-9-10-S1.xlsx]

## Sheet: Tabelle1
Additional file 1. Results of blood-gas analysis, bicarbonate concentrations, base excess, anion gap, and strong ion gap.
		Baseline	1 dpi	2 dpi	3 dpi	4 dpi	7 dpi	10 dpi	14 dpi
		n = 21/group	n = 21/group	n = 21/group	n = 18/group	n = 15/group	n = 12/group	n = 9/group	n = 6/group
pH(v) BT	C. psittaci	7.38	7.37	7.40 ↑#	7.37	7.38	7.38	7.39	7.39
		[7.36-7.41]	[7.35-7.40]	[7.36-7.44]	[7.35-7.41]	[7.31-7.42]	[7.36-7.40]	[7.37-7.40]	[7.37-7.42]
	Controls	7.38	7.38	7.38	7.37	7.38	7.37	7.38	7.37
		[7.34-7.40]	[7.34-7.40]	[7.33-7.41]	[7.33-7.40]	[7.32-7.39]	[7.35-7.40]	[7.35-7.39]	[7.37-7.39]
pCO2(v) BT (kPa)	C. psittaci	7.22	7.22	6.88 ↓#	6.84 ↓#	6.97 #	7.60 ↑#	7.47 ↑	7.43
		[6.59-7.92]	[6.30-7.80]	[6.40-7.96]	[5.89-7.48]	[6.37-8.52]	[7.19-8.12]	[7.15-7.89]	[7.06-7.64]
	Controls	7.27	7.22	7.22	7.27	7.35	7.07	7.13	7.22
		[6.74-8.26]	[6.66-7.64]	[6.43-7.74]	[6.68-8.72]	[6.90-7.89]	[6.78-8.44]	[6.80-8.09]	[6.49-7.85]
cHCO3‑ (mmol/L)	C. psittaci	30.30	29.85 ↓	30.1	27.93 ↓#	29.15	32.23 ↑#	32.20 ↑#	32.35
		[27.30-33.60]	[26.65-31.65]	[28.60-33.10]	[24.15-30.05]	[27.50-33.50]	[31.10-34.20]	[31.00-34.20]	[31.45-33.20]
	Controls	30.60	30.10 ↓	30.50 ↓	29.93 ↓	30.45 ↓	30.05 ↓	30.00	30.63
		[27.45-35.35]	[26.90-31.70]	[26.05-32.50]	[27.40-33.00]	[27.00-32.20]	[27.30-34.05]	[28.50-32.85]	[28.35-32.50]
cHCO3‑ (st) (mmol/L)	C. psittaci	28.28	28.05	29.45 ↑#	26.90 ↓#	27.45	30.30 ↑#	30.00 ↑#	30.30
		[26.15-30.80]	[25.65-30.35]	[27.90-31.85]	[24.25-29.10]	[26.45-31.10]	[29.00-31.90]	[29.15-32.20]	[29.10-31.75]
	Controls	28.68	28.40	28.75	27.63 ↓	28.25	28.03 ↓	28.30	28.78
		[25.73-31.93]	[24.90-29.45]	[24.90-29.85]	[25.45-30.25]	[24.50-29.70]	[25.90-30.40]	[26.70-29.80]	[26.95-29.80]
cBase (mmol/L)	C. psittaci	5.10	4.85	6.15 ↑#	3.60 #	4.25	7.20 ↑#	6.95 ↑#	7.18
		[2.50-7.68]	[2.05-7.20]	[4.65-8.65]	[0.65-6.05]	[3.05-8.25]	[5.65-8.70]	[5.90-9.00]	[6.05-8.25]
	Controls	5.55	5.25	5.45	4.63 ↓	5.20	4.95	5.20	5.55
		[2.33-9.30]	[1.80-6.65]	[1.20-7.15]	[2.25-7.50]	[1.35-6.80]	[2.35-7.95]	[3.55-7.05]	[3.65-6.85]
cBase (Ecf) (mmol/L)	C. psittaci	5.60	5.15	6.25	3.73 ↓#	4.95	7.50 ↑#	7.50 ↑#	7.68
		[2.70-8.85]	[2.25-7.50]	[4.70-8.90]	[0.45-6.15]	[3.20-8.70]	[6.15-9.25]	[6.35-9.40]	[6.55-8.75]
	Controls	6.05	5.60 ↓	5.85 ↓	5.08 ↓	5.80 ↓	5.43 ↓	5.5	6.05
		[2.70-10.45]	[2.20-7.25]	[1.45-7.75]	[2.60-8.20]	[1.85-7.45]	[2.65-8.95]	[3.95-7.85]	[4.05-7.60]
AG (mEq/L)	C. psittaci	7.90	10.25 ↑#	9.30 ↑	10.00 ↑	9.75	7.45 #	9.00 ↑	9.70
		[3.95-11.85]	[5.95-11.30]	[5.60-10.95]	[5.75-11.10]	[4.55-12.00]	[4.05-9.15]	[7.75-10.15]	[7.75-10.40]
	Controls	7.55	8.35	8.25 ↑	8.43 ↑	8.35 ↑	8.35 ↑	8.60 ↑	8.28 ↑
		[7.05-10.75]	[7.05-9.80]	[6.05-10.75]	[7.35-10.20]	[6.85-9.00]	[7.40-9.15]	[7.35-9.00]	[7.30-9.75]
SIG (Prt) (mEq/L)	C. psittaci	4.34	2.68 ↓	2.94 ↓	1.76 ↓	2.05 ↓	5.16 #	4.07	3.11
		[-1.23-9.83]	[0.58-7.28]	[0.95-6.75]	[0.06-7.69]	[0.42-7.64]	[2.57-7.77]	[2.31-4.93]	[2.43-6.15]
	Controls	3.89	3.88	2.75 ↓	2.98 ↓	3.85 ↓	3.61 ↓	3.45 ↓	3.72
		[-1.08-7.95]	[1.85-5.93]	[0.73-7.01]	[0.73-5.34]	[1.31-6.23]	[1.70-6.11]	[2.44-4.54]	[2.32-6.00]
SIG (Alb) (mEq/L)	C. psittaci	3.24	1.57 ↓#	1.64 ↓	0.44 ↓#	0.75 ↓	3.15	1.84 ↓#	1.42
		[-2.22-7.84]	[-0.12-6.19]	[-0.25-5.83]	[-1.20-5.63]	[-1.24-5.74]	[0.14-5.98]	[-0.02-2.89]	[-0.07-4.98]
	Controls	3.78	3.39	2.88 ↓	2.70 ↓	3.66 ↓	3.41	3.27 ↓	3.35
		[-0.40-7.01]	[2.13-5.93]	[0.35-6.75]	[1.12-4.97]	[1.42-5.17]	[1.28-5.72]	[2.24-5.02]	[2.14-5.84]
Values were obtained from jugular venous blood of calves experimentally exposed to C. psittaci (n = 21) or sham‑inoculated controls (n = 21). Data are given as median and [range]. # indicates a significant difference between groups at the given time point (Matlab, Mann‑Whitney‑Wilcoxon W test, P ≤ 0.05). ¯ ­ indicate significant decrease or increase, respectively compared to baseline values withi…
