# Supplementary material for: Evaluation of pulmonary dysfunctions and acid–base imbalances induced by Chlamydia psittaci in a bovine model of respiratory infection
Source: Multidiscip Respir Med. 2014 Feb 11;9(1):10. doi: 10.1186/2049-6958-9-10 (PMC4021058; doi:10.1186/2049-6958-9-10)
Supplement: Additional file 2 — Concentrations of plasma glucose, L-lactate, sodium, potassium, chloride, and calculated strong ion differences (SID). http://respiratory-research.com/imedia/1452059447106217/supp2.xlsx. [file 2049-6958-9-10-S2.xlsx]

## Sheet: Tabelle1
Additional file 2: Concentrations of plasma glucose, L‑lactate, sodium, potassium, chloride, and calculated strong ion difference (SID)
		Baseline	1 dpi	2 dpi	3 dpi	4 dpi	7 dpi	10 dpi	14 dpi
		n = 21/group	n = 21/group	n = 21/group	n = 18/group	n = 15/group	n = 12/group	n = 9/group	n = 6/group
cGlucose (mmol/L)	C. psittaci	4.15	4.05 ↓#	3.75 ↓#	3.53 #↓	3.70 ↓#	3.63 ↓#	3.95	3.93
		[3.40-5.05]	[3.05-4.55]	[3.15-4.45]	[3.00-4.05]	[3.15-4.50]	[2.15-4.80]	[3.50-4.30]	[3.20-4.50]
	Controls	4.20	4.20	4.45 ↑	4.33	4.40	4.20	4.15	3.75
		[3.65-4.90]	[3.50-4.85]	[3.75-4.70]	[3.85-4.85]	[3.80-4.95]	[3.70-4.80]	[3.90-4.65]	[3.00-4.35]
cL‑lactate (mmol/L)	C. psittaci	0.40	0.50 ↑#	0.80 ↑#	0.60 ↑#	0.50 ↑#	0.35	0.40	0.40
		[0.30-0.60]	[0.35-0.75]	[0.50-1.20]	[0.40-0.90]	[0.30-2.05]	[0.30-0.55]	[0.30-0.50]	[0.30-0.40]
	Controls	0.40	0.40	0.40	0.40	0.40	0.40	0.40	0.40
		[0.30-0.45]	[0.30-0.70]	[0.30-0.50]	[0.25-1.50]	[0.30-0.50]	[0.25-1.15]	[0.20-0.45]	[0.35-0.45]
cNa+ (mmol/L)	C. psittaci	133.00	134.00	131.00 ↓#	128.00 ↓#	128.00 ↓#	130.00 ↓#	133.00 #	133.00
		[131.50-134.50]	[129.50-135.00]	[126.00-135.00]	[125.00-129.50]	[126.00-131.00]	[117.00-134.00]	[129.50-136.00]	[130.00-136.00]
	Controls	132.75	133.00	134.00 ↑	136.00 ↑	136.00 ↑	136.00 ↑	135.50 ↑	134.25
		[130.50-135.25]	[130.00-135.00]	[131.00-137.50]	[131.50-139.00]	[131.00-139.50]	[131.00-138.00]	[134.00-136.00]	[133.00-137.00]
cK+ (mmol/L)	C. psittaci	4.30	4.50 ↑#	4.30	4.28	4.05 ↓#	4.10 #	4.10	4.15
		[3.80-5.40]	[4.00-5.75]	[2.90-4.65]	[4.10-4.40]	[3.75-4.50]	[3.85-4.60]	[3.80-4.80]	[3.95-4.30]
	Controls	4.25	4.20	4.25	4.35	4.30	4.50 ↑	4.30	4.18
		[3.90-4.80]	[3.90-5.30]	[3.80-5.05]	[4.00-5.10]	[3.75-4.85]	[3.90-6.30]	[4.10-5.85]	[3.90-4.55]
cCa2+ (mmol/L)	C. psittaci	1.33	1.33	1.28 ↓#	1.33 #	1.29 ↓#	1.30 #	1.32	1.32
		[1.28-1.42]	[1.26-1.38]	[1.22-1.33]	[1.25-1.40]	[1.24-1.37]	[1.21-1.38]	[1.28-1.39]	[1.29-1.39]
	Controls	1.34	1.35	1.34	1.37 ↑	1.37 ↑	1.36 ↑	1.34	1.34
		[1.27-1.37]	[1.26-1.40]	[1.26-1.40]	[1.26-1.41]	[1.30-1.42]	[1.30-1.40]	[1.30-1.36]	[1.26-1.36]
cCl‑ (mmol/L)	C. psittaci	99.00	98.50	96.00 ↓#	95.00 ↓#	93.50 ↓#	93.50 ↓#	95.00 ↓#	95.50 ↓#
		[96.00-103.00]	[95.50-103.00]	[88.00-101.50]	[93.00-98.50]	[92.00-96.00]	[82.50-100.00]	[92.00-100.00]	[92.00-98.00]
	Controls	98.00	98.00 ↑	100.00 ↑	101.00 ↑	101.00 ↑	101.50 ↑	101.00 ↑	99.50
		[94.00-103.00]	[95.00-105.00]	[95.00-107.00]	[96.50-106.00]	[96.00-106.50]	[96.00-106.50]	[99.00-104.00]	[98.00-104.50]
SIDm3 (mEq/L)	C. psittaci	38.30	39.55 ↑#	39.25	36.95 ↓#	38.10	40.38 ↑	41.10 ↑#	41.83 ↑#
		[34.10-41.30]	[34.70-41.10]	[34.85-42.40]	[34.10-39.85]	[35.10-42.00]	[35.95-42.10]	[39.00-43.20]	[40.95-42.20]
	Controls	38.85	38.15	38.90	38.58	38.60	38.50	38.65	39.75
		[34.85-43.05]	[35.30-39.60]	[34.10-41.30]	[35.85-43.10]	[35.35-40.25]	[34.85-42.45]	[37.25-40.70]	[36.05-40.40]
SIDm4 (mEq/L)	C. psittaci	37.95	39.05	38.15	36.13 ↓#	37.55	39.98 ↑	40.70 ↑#	41.43 ↑#
		[33.80-40.80]	[34.30-40.50]	[34.25-41.60]	[33.60-39.15]	[34.50-41.55]	[35.65-41.80]	[38.50-42.90]	[40.60-41.90]
	Controls	38.40	37.80	38.50	38.15	38.20	38.08	38.40	39.38
		[34.55-42.60]	[34.60-39.20]	[33.70-41.00]	[35.35-41.60]	[34.95-39.95]	[34.55-41.30]	[36.85-40.25]	[35.65-40.00]
SIDm5 (mEq/L)	C. psittaci	39.30	40.38	39.42	37.47 ↓#	38.82	41.27 ↑	42.02 ↑#	42.73 ↑#
		[35.08-42.15]	[35.56-41.81]	[35.58-42.84]	[34.87-40.51]	[35.75-42.86]	[36.95-43.17]	[39.83-44.21]	[41.99-43.21]
	Controls	39.73	39.14	39.81	39.55	39.55	39.46	39.70	40.67
		[35.89-43.95]	[35.96-40.51]	[35.04-42.26]	[36.74-42.98]	[36.35-41.35]	[35.89-42.67]	[38.18-41.59]	[37.00-41.34]
Values were obtained from jugular venous blood drawn from calves experimentally exposed to C. psittaci (n = 21) or sham inoculated controls (n = 21). Data are given as median and [range]. # indicates a significant difference between groups at the given time point (Matlab, Mann-Whitney-Wilcoxon W test, P ≤ 0.05). ↓↑ indicate significant decrease or increase, respectively compared to baseline value…
