# Supplementary material for: Evaluation of pulmonary dysfunctions and acid–base imbalances induced by Chlamydia psittaci in a bovine model of respiratory infection
Source: Multidiscip Respir Med. 2014 Feb 11;9(1):10. doi: 10.1186/2049-6958-9-10 (PMC4021058; doi:10.1186/2049-6958-9-10)
Supplement: Additional file 3 — Concentrations of inorganic phosphate and total protein, results of electrophoresis, and calculated values for A(tot). http://respiratory-research.com/imedia/5257028221062177/supp3.xlsx. [file 2049-6958-9-10-S3.xlsx]

## Sheet: Tabelle1
Additional file 3: Concentrations of inorganic phosphate and total protein, results of electrophoresis, and calculated values for (Atot)
		Baseline	1 dpi	2 dpi	3 dpi	4 dpi	7 dpi	10 dpi	14 dpi
		n = 21/group	n = 21/group	n = 21/group	n = 18/group	n = 15/group	n = 12/group	n = 9/group	n = 6/group
cPhosphate inorg. (mmol/L)	C. psittaci	2.48	2.35 ↓	1.76 ↓#	1.84 ↓#	1.87 ↓#	2.07 ↓#	2.22 ↓	2.42
		[1.77-3.04]	[1.71-2.63]	[1.50-2.31]	[1.39-2.13]	[1.53-2.29]	[1.84-2.40]	[2.10-2.46]	[1.94-2.62]
	Controls	2.49	2.34	2.34	2.31	2.30 ↓	2.42	2.41	2.52
		[1.76-2.84]	[1.89-2.69]	[2.01-2.79]	[1.92-2.73]	[1.94-2.58]	[2.19-2.75]	[2.08-2.65]	[2.08-2.73]
cProtein total (g/L)	C. psittaci	54.90	54.80	52.50 ↓	52.05 ↓	53.20 ↓	53.80	55.10 ↑#	56.50 ↑
		[47.30-62.60]	[49.70-63.00]	[46.20-58.20]	[46.20-58.60]	[48.60-56.60]	[42.60-60.00]	[53.50-59.00]	[53.90-61.90]
	Controls	52.60	53.60	52.80	53.00	53.10	52.95	52.20	54.30
		[44.90-63.70]	[43.70-60.80]	[40.30-67.20]	[44.70-61.10]	[44.40-58.60]	[46.50-59.40]	[47.70-58.10]	[46.30-62.00]
cAlbumin (g/L)	C. psittaci	27.83	27.50	26.01 ↓#	25.56 ↓#	25.02 ↓#	25.13 ↓#	26.20 ↓#	26.34
		[23.65-30.03]	[24.90-32.04]	[22.73-28.46]	[22.84-28.25]	[23.22-28.18]	[18.91-26.76]	[23.41-27.39]	[23.34-29.80]
	Controls	28.00	27.90	27.40	27.70	28.90	28.55	27.80	28.90
		[24.80-34.80]	[24.30-33.20]	[22.90-36.40]	[25.00-32.80]	[24.50-30.10]	[24.60-33.40]	[25.80-33.20]	[25.10-33.80]
ratio albumin: globulin	C. psittaci	1.03 #	1.00 #	0.97 ↓#	0.95 ↓#	0.92 ↓#	0.83 ↓#	0.87 ↓#	0.84 ↓#
		[0.88-1.19]	[0.86-1.24]	[0.85-1.25]	[0.85-1.11]	[0.87-1.08]	[0.77-0.95]	[0.76-0.99]	[0.75-1.15]
	Controls	1.19	1.15	1.18	1.16	1.17	1.18	1.19	1.19
		[0.89-1.35]	[0.90-1.35]	[0.95-1.43]	[0.99-1.39]	[1.03-1.42]	[1.01-1.39]	[1.04-1.33]	[1.06-1.22]
cAlpha1-globulin (g/L)	C. psittaci	0.95 #	0.97	0.90 #	0.96 #	1.05 ↑#	1.12 ↑#	1.14 ↑#	1.16 ↑#
		[0.82-1.30]	[0.87-1.23]#	[0.81-1.20]	[0.81-1.20]	[0.92-1.18]	[0.95-1.21]	[1.07-1.20]	[1.05-1.31]
	Controls	0.89	0.86	0.88	0.87	0.85	0.86	0.85	0.90
		[0.79-0.98]	[0.75-1.01]	[0.70-1.04]	[0.76-1.01]	[0.72-1.03]	[0.79-0.96]	[0.80-0.96]	[0.80-0.94]
cAlpha2-globulin (g/L)	C. psittaci	0.24 #	0.25 #	0.27 ↑#	0.29 ↑#	0.28 ↑#	0.31 ↑#	0.27 ↑#	0.29 ↑#
		[0.17-0.32]	[0.19-0.29]	[0.19-0.32]	[0.22-0.35]	[0.26-0.33]	[0.28-0.43]	[0.25-0.33]	[0.25-0.40]
	Controls	0.20	0.20	0.20	0.21	0.18	0.20	0.21	0.24
		[0.14-0.27]	[0.12-0.26]	[0.10-0.25]	[0.14-0.24]	[0.12-0.27]	[0.14-0.27]	[0.17-0.24]	[0.15-0.26]
cBeta-globulin (g/L)	C. psittaci	0.51	0.54 ↑#	0.53 #	0.50	0.51 #	0.55 #	0.57 ↑#	0.56 ↑#
		[0.42-0.64]	[0.47-0.64]	[0.46-0.63]	[0.48-0.61]	[0.47-0.57]	[0.41-0.58]	[0.54-0.61]	[0.55-0.66]
	Controls	0.48	0.50	0.46	0.47	0.47	0.48	0.46	0.50
		[0.39-0.65]	[0.39-0.67]	[0.38-0.63]	[0.36-0.65]	[0.36-0.56]	[0.39-0.58]	[0.42-0.51]	[0.43-0.60]
cGamma-globulin (g/L)	C. psittaci	0.92	0.92	0.86 ↓	0.91 ↓	0.81 ↓	0.84	0.98 ↑#	1.05
		[0.60-1.38]	[0.66-1.31]	[0.57-1.18]	[0.54-1.18]	[0.60-1.15]	[0.62-1.37]	[0.86-1.26]	[0.71-1.16]
	Controls	0.89	0.87	0.89	0.86	0.83	0.88	0.84	0.91
		[0.56-1.28]	[0.51-1.27]	[0.47-1.24]	[0.53-1.14]	[0.55-1.14]	[0.58-1.09]	[0.71-1.02]	[0.66-1.07]
Atot (Alb) (mmol/L)	C. psittaci	17.31	17.10	16.18 ↓#	15.90 ↓#	15.57 ↓#	15.63 ↓#	16.29 ↓#	16.38
		[14.71-18.68]	[15.49-19.93]	[14.14-17.70]	[14.21-17.57]	[14.44-17.53]	[11.76-16.64]	[14.56-17.04]	[14.52-18.53]
	Controls	17.42	17.35	17.04	17.23	17.98	17.76	17.29	17.98
		[15.43-21.65]	[15.11-20.65]	[14.24-22.64]	[15.55-20.40]	[15.24-18.72]	[15.30-20.77]	[16.05-20.65]	[15.61-21.02]
Atot (Prt) (mmol/L)	C. psittaci	18.83	18.80	18.01 ↓	17.85 ↓	18.25 ↓	18.45	18.90 ↑#	19.38 ↑
		[16.22-21.47]	[17.05-21.61]	[15.85-19.96]	[15.85-20.10]	[16.67-19.41]	[14.61-20.58]	[18.35-20.24]	[18.49-21.23]
	Controls	18.04	18.38	18.11	18.18	18.21	18.16	17.90	18.62
		[15.40-21.85]	[14.99-20.85]	[13.82-23.05]	[15.33-20.96]	[15.23-20.10]	[15.95-20.37]	[16.36-19.93]	[15.88-21.27]
Values were obtained from venous blood sera of calves either experimentally exposed to C. psittaci (n = 21) or sham inoculated controls (n = 21). Data are given as median and [range]. # indicates a significant difference between groups at the given time point (Matlab, Mann-Whitney-Wilcoxon W test, P ≤ 0.05). ↓↑ indicate significant decrease or increase, respectively compared to baseline values wi…
